# Supplementary material for: Predictors of Resistance in Pediatric Helicobacter pylori Infection
Source: Pathogens. 2026 Jun 5;15(6):608. doi: 10.3390/pathogens15060608 (PMC13304559; doi:10.3390/pathogens15060608)
Supplement: Supplementary file 1 [file pathogens-15-00608-s001.zip]

Archive with 1 entries (1 files):
- pathogens-4295881-supplementary.pdf
